# Supplementary material for: Human Multi-Compartment Airways-on-Chip Platform for Emulating Respiratory Airborne Transmission: From Nose to Pulmonary Acini
Source: Front Physiol. 2022 Mar 8;13:853317. doi: 10.3389/fphys.2022.853317 (PMC8957966; doi:10.3389/fphys.2022.853317)
Supplement: Supplementary file 1 [file Data_Sheet_1.ZIP]

Archive with 7 entries (7 files):
- supplementary data/3D print files/All_basal_compartments_PDMS_mold.STL
- supplementary data/3D print files/Bronchial_apical_compartment_PDMS_mold.STL
- supplementary data/3D print files/Nasal_apical_compartment_PDMS_mold.STL
- supplementary data/Configurable CAD geometries/acinar_airway.SLDPRT
- supplementary data/Configurable CAD geometries/basal_compartments.SLDPRT
- supplementary data/Configurable CAD geometries/bronchial_airway.SLDPRT
- supplementary data/Configurable CAD geometries/nasal_airway.SLDPRT
